# Supplementary material for: Bivalirudin vs. Enoxaparin in Intubated COVID-19 Patients: A Pilot Multicenter Randomized Controlled Trial
Source: J Clin Med. 2022 Oct 11;11(20):5992. doi: 10.3390/jcm11205992 (PMC9604898; doi:10.3390/jcm11205992)
Supplement: Supplementary file 1 [file jcm-11-05992-s001.zip]

Archive with 1 entries (1 files):
- jcm-1895887-supplementary.pdf
